# Supplementary material for: Missense Variants of von Willebrand Factor in the Background of COVID-19 Associated Coagulopathy
Source: Genes (Basel). 2023 Feb 28;14(3):617. doi: 10.3390/genes14030617 (PMC10048626; doi:10.3390/genes14030617)
Supplement: Supplementary file 1 [file genes-14-00617-s001.zip]

Archive with 3 entries (2 files):
- genes-2183443-supplementary/
- genes-2183443-supplementary/supptable s1.pdf
- genes-2183443-supplementary/supptable s2.pdf
